# Supplementary material for: Apelin modulates inflammation and leukocyte recruitment in experimental autoimmune encephalomyelitis
Source: Nat Commun. 2024 Jul 25;15:6282. doi: 10.1038/s41467-024-50540-5 (PMC11282314; doi:10.1038/s41467-024-50540-5)
Supplement: Supplementary file 8 — Supplementary Data 1 [file 41467_2024_50540_MOESM8_ESM.xlsx]

## Sheet: Sheet1
Age	Sex	Type	Diagnosis	Therapy
43	male	MS-Remission	1-MS-RRMS	No Therapy at this visit
53	male	MS-Remission	1-MS-RRMS	No Therapy at this visit
29	male	MS-Remission	1-MS-RRMS	No Therapy at this visit
35	male	MS-Remission	1-MS-RRMS	No Therapy at this visit
29	male	MS-Remission	1-MS-RRMS	Therapy naiv
28	male	MS-Remission	1-MS-RRMS	Therapy naiv
21	male	MS-Remission	1-MS-CIS	Therapy naiv
33	male	MS-Remission	1-MS-RRMS	No Immunotherapy at this visit
39	male	MS-Remission	1-MS-RRMS	No Immunotherapy at this visit
30	male	MS-Remission	1-MS	Therapy naiv
35	male	MS-Remission	1-MS-RRMS	No Immunotherapy at this visit
28	male	MS-Remission	1-MS-RRMS	Therapy naiv
25	male	MS-Relapse	1-MS-CIS	Therapy naiv
50	male	MS-Relapse	1-MS-RRMS	Therapy naiv
21	male	MS-Relapse	1-MS-RRMS	Therapy naiv
26	male	MS-Relapse	1-MS-RRMS	Therapy naiv
19	male	MS-Relapse	1-MS-RRMS	Therapy naiv
33	male	MS-Relapse	1-MS-RRMS	Therapy naiv
48	male	MS-Relapse	1-MS-RRMS	Therapy naiv
59	male	MS-Relapse	1-MS-RRMS	Therapy naiv
36	male	MS-Relapse	1-MS-RRMS	Therapy naiv
29	male	MS-Relapse	1-MS-RRMS	Therapy naiv
40	male	MS-Relapse	1-MS-RRMS	Therapy naiv
29	male	MS-Relapse	1-MS-CIS	Therapy naiv
50	male	Healthy Donor (control)	HD	HD
39	male	Healthy Donor (control)	HD	HD
54	male	Healthy Donor (control)	HD	HD
36	male	Healthy Donor (control)	HD	HD
32	male	Healthy Donor (control)	HD	HD
30	male	Healthy Donor (control)	HD	HD
40	male	Healthy Donor (control)	HD	HD
33	male	Healthy Donor (control)	HD	HD
23	male	Healthy Donor (control)	HD	HD
40	male	Healthy Donor (control)	HD	HD
40	male	Healthy Donor (control)	HD	HD
31	male	Healthy Donor (control)	HD	HD
30	female	MS-Remission	1-MS-RRMS	No Immunotherapy at this visit
37	female	MS-Remission	1-MS-CIS	No Immunotherapy at this visit
59	female	MS-Remission	1-MS-RRMS	No Therapy at this visit
54	female	MS-Remission	1-MS-RRMS	Therapy naiv
55	female	MS-Remission	1-MS-RRMS	No Immunotherapy at this visit
44	female	MS-Remission	1-MS-RRMS	No Immunotherapy at this visit
38	female	MS-Remission	1-MS-RRMS	Therapy naiv
32	female	MS-Remission	1-MS-RIS	Therapy naiv
38	female	MS-Remission	1-MS-RRMS	Therapy naiv
38	female	MS-Remission	1-MS-RRMS	No Immunotherapy at this visit
31	female	MS-Remission	1-MS-RIS	No Therapy at this visit
36	female	MS-Remission	1-MS-RRMS	Therapy naiv
33	female	MS-Remission	1-MS-RRMS	Therapy naiv
30	female	MS-Remission	1-MS-RRMS	No Therapy at this visit
32	female	MS-Remission	1-MS-CIS	Therapy naiv
37	female	MS-Remission	1-MS-RRMS	Therapy naiv
39	female	MS-Remission	1-MS-RRMS	Therapy naiv
33	female	MS-Remission	1-MS-RRMS	No Immunotherapy at this visit
37	female	MS-Remission	1-MS-RRMS	No Therapy at this visit
28	female	MS-Remission	1-MS-RRMS	Therapy naiv
28	female	MS-Remission	1-MS-CIS	No Immunotherapy at this visit
36	female	MS-Remission	1-MS-CIS	No Immunotherapy at this visit
29	female	MS-Remission	1-MS-RRMS	No Therapy at this visit
35	female	MS-Remission	1-MS-RRMS	Therapy naiv
33	female	MS-Relapse	1-MS-RRMS	Therapy naiv
37	female	MS-Relapse	1-MS-RRMS	Therapy naiv
30	female	MS-Relapse	1-MS-RRMS	Therapy naiv
32	female	MS-Relapse	1-MS-RRMS	Therapy naiv
28	female	MS-Relapse	1-MS-RRMS	Therapy naiv
33	female	MS-Relapse	1-MS-RRMS	Therapy naiv
30	female	MS-Relapse	1-MS-RRMS	Therapy naiv
29	female	MS-Relapse	1-MS-RRMS	Therapy naiv
37	female	MS-Relapse	1-MS-RRMS	Therapy naiv
31	female	MS-Relapse	1-MS-RRMS	Therapy naiv
34	female	MS-Relapse	1-MS-CIS	Therapy naiv
38	female	MS-Relapse	1-MS-RRMS	Therapy naiv
35	female	MS-Relapse	1-MS-RRMS	Therapy naiv
30	female	MS-Relapse	1-MS-RRMS	Therapy naiv
30	female	MS-Relapse	1-MS-RRMS	Therapy naiv
30	female	MS-Relapse	1-MS-RRMS	Therapy naiv
35	female	MS-Relapse	1-MS-RRMS	Therapy naiv
34	female	MS-Relapse	1-MS-RRMS	Therapy naiv
33	female	MS-Relapse	1-MS-RRMS	Therapy naiv
39	female	MS-Relapse	1-MS-RRMS	Therapy naiv
27	female	MS-Relapse	1-MS-RRMS	Therapy naiv
34	female	MS-Relapse	1-MS-RRMS	Therapy naiv
19	female	MS-Relapse	1-MS-RRMS	Therapy naiv
47	female	MS-Relapse	1-MS-RRMS	Therapy naiv
25	female	Healthy Donor (control)	HD	HD
41	female	Healthy Donor (control)	HD	HD
28	female	Healthy Donor (control)	HD	HD
31	female	Healthy Donor (control)	HD	HD
31	female	Healthy Donor (control)	HD	HD
28	female	Healthy Donor (control)	HD	HD
33	female	Healthy Donor (control)	HD	HD
33	female	Healthy Donor (control)	HD	HD
29	female	Healthy Donor (control)	HD	HD
27	female	Healthy Donor (control)	HD	HD
31	female	Healthy Donor (control)	HD	HD
45	female	Healthy Donor (control)	HD	HD
33	female	Healthy Donor (control)	7-CO-HD	No Therapy at this visit
34	female	Healthy Donor (control)	7-CO-HD	No Therapy at this visit
31	female	Healthy Donor (control)	7-CO-HD	No Therapy at this visit
37	female	Healthy Donor (control)	7-CO-HD	No Therapy at this visit
36	female	Healthy Donor (control)	7-CO-HD	No Therapy at this visit
31	female	Healthy Donor (control)	7-CO-HD	No Therapy at this visit
39	female	Healthy Donor (control)	7-CO-HD	No Therapy at this visit
35	female	Healthy Donor (control)	7-CO-HD	No Therapy at this visit
35	female	Healthy Donor (control)	7-CO-HD	No Therapy at this visit
37	female	Healthy Donor (control)	7-CO-HD	No Therapy at this visit
30	female	Healthy Donor (control)	7-CO-HD	No Therapy at this visit
31	female	Healthy Donor (control)	7-CO-HD	No Therapy at this visit
