# Supplementary material for: Apelin modulates inflammation and leukocyte recruitment in experimental autoimmune encephalomyelitis
Source: Nat Commun. 2024 Jul 25;15:6282. doi: 10.1038/s41467-024-50540-5 (PMC11282314; doi:10.1038/s41467-024-50540-5)
Supplement: Supplementary file 9 — Source Data [file 41467_2024_50540_MOESM9_ESM.xlsx]

## Sheet: Figure 1
Figure 1a
Disease score	#1							#2						#3								#4						#1							#2						#3								#4
D0	0	0	0	0	0	0	0	0	0	0	0	0	0	0	0	0	0	0	0	0	0	0	0	0	0	0	0	0	0	0	0	0	0	0	0	0	0	0	0	0	0	0	0	0	0	0	0	0	0
D1	0	0	0	0	0	0	0	0	0	0	0	0	0	0	0	0	0	0	0	0	0	0	0	0	0	0	0	0	0	0	0	0	0	0	0	0	0	0	0	0	0	0	0	0	0	0	0	0	0
D2	0	0	0	0	0	0	0	0	0	0	0	0	0	0	0	0	0	0	0	0	0	0	0	0	0	0	0	0	0	0	0	0	0	0	0	0	0	0	0	0	0	0	0	0	0	0	0	0	0
D3	0	0	0	0	0	0	0	0	0	0	0	0	0	0	0	0	0	0	0	0	0	0	0	0	0	0	0	0	0	0	0	0	0	0	0	0	0	0	0	0	0	0	0	0	0	0	0	0	0
D4	0	0	0	0	0	0	0	0	0	0	0	0	0	0	0	0	0	0	0	0	0	0	0	0	0	0	0	0	0	0	0	0	0	0	0	0	0	0	0	0	0	0	0	0	0	0	0	0	0
D5	0	0	0	0	0	0	0	0	0	0	0	0	0	0	0	0	0	0	0	0	0	0	0	0	0	0	0	0	0	0	0	0	0	0	0	0	0	0	0	0	0	0	0	0	0	0	0	0	0
D6	0	0	0	0	0	0	0	0	0	0	0	0	0	0	0	0	0	0	0	0	0	0	0	0	0	0	0	0	0	0	0	0	0	0	0	0	0	0	0	0	0	0	0	0	0	0	0	0	0
D7	0	0	0	0	0	0	0	0	0	0	0	0	0	0	0	0	0	0	0	0	0	0	0	0	0	0	0	0	0	0	0	0	0	0	0	0	0	0	0	0	0	0	0	0	0	0	0	0	0
D8	0	0	0	0	0	0	0	0	0	0	0	0	0	0	0	0	0	0	0	0	0	0	0	0	0	0	0	0	0	0	0	0	0	0	0	0	0	0	0	0	0	0	0	0	0	0	0	0	0
D9	0	1	0	0	0	0	0	0	0	0	0	0	0	0	0	0	0	0	0	0	0	0	0	0	0	0	0	0	0	0	0	0	0	0	0	0	0	0	0	0	0	0	0	0	0	0	0	0	0
D10	0	1	0	0	0	0	0	0	0	0	0	0	0	0	1	0	0	0	0	1	0	0	0	0	0	0	0	0	0	0	0	0	0	0	0	0	0	0	0	0	0	0	0	0	0	0	0	0	0
D11	2	2	1	0	0	0	1	0	0.5	0	1	0	0.5	0	1	0	1	0	0	1	0	0	1	0	0	0.5	1	0	0	0	0	0	0	0	0	0	0	0.5	0	0	0	0	0	1	0	0	0	0	0
D12	2	2	2	1	2	0	1	0.5	1	0.5	1	0	1	0	1	1	2	1	1	1	1	0	1	0.5	0.5	1	1	1	0	0	0	0	0	0	0	0	0	0.5	0.5	0	0	0	0	1	0	0	0	0	0.5
D13	3	2	3	1	3	0	2							0	2	2	3	1	1	1	1	2	3	2	2	1	4	1	0	1	0	0	0	0							0	0	0	1	0	0	0	0	0.5
D14	3	2	3	2	3	0	2							1	2	3	3	1	1	1	3	3	4	3	2	1	4	2	1	1	0	0	0	0							1	1	1	1	1	0	0	0	1
D15	4	2	4	2	4	0	2							1	3	3	3	2	2	1	4	4	4	3	3	1	4	3	3	2	0	0	0	0							1	1	1	2	1	0	0	0	1
D16														2	4	3	3	3	2	2	4	4	3	4	4	2	4														1	1	1	2	1	0	0	0	2
D17														2	3	3	3	2	2	2	5																				2	1	2	1	2	0	0	1
D18														2	2	1	1	2	2	2	5																				1	0	1	1	1	0	0	2
D19														2	1	2	2	2	2	2	4																				0	0	2	1	1	0	0	3
D20														2	1	1	1	1	2	2	4																				0	0	2	1	1	0	0	3
D21														2	1	1	2	2	2	2	4																				0	0	0	1	2	0	0	3
D22														0	1	1	1	1	2	1	3																				0	0	0	1	1	0	0	1
D23														0	2	0	1	1	2	1	3																				1	0	0	1	2	0	0	1
D24														0	1	0	1	1	2	1	3																				0	0	1	1	2	0	0	1
D25														0	1	1	1	2	2	1	3																				0	0	1	1	1	0	0	1
D26														0	1	0	1	2	1	1	3																				0	0	1	1	3	0	0	1
D27														0	1	1	1	2	1	1	4																				0	0	1	1	3	0	0	1
D28														0	1	2	1	1	2	0	4																				0	0	1	1	3	0	0	1
D29														0	1	0	1	1	2	1	3																				0	0	1	1	3	0	0	1
D30														0	1	0	1	2	2	0	3																				0	0	0	1	3	0	0	1
	EAE				+A13
Incidence (%)	#1	#2	#3	#4	#1	#2	#3	#4
D0	0	0	0	0	0	0	0	0
D1	0	0	0	0	0	0	0	0
D2	0	0	0	0	0	0	0	0
D3	0	0	0	0	0	0	0	0
D4	0	0	0	0	0	0	0	0
D5	0	0	0	0	0	0	0	0
D6	0	0	0	0	0	0	0	0
D7	0	0	0	0	0	0	0	0
D8	0	0	0	0	0	0	0	0
D9	14.2857	0	0	0	0	0	0	0
D10	14.2857	0	25	0	0	0	0	0
D11	57.1429	50	37.5	50	0	16.6667	12.5	0
D12	85.7143	83.3333	87.5	83.3333	14.2857	33.3333	12.5	33.3333
D13	85.7143		87.5	100	28.5714		12.5	33.3333
D14	85.7143		100	100	42.8571		62.5	50
D15	85.7143		100	100	42.8571		62.5	66.6667
D16			100	100			62.5	66.6667
D17			100				75
D18			100				62.5
D19			100				50
D20			100				50
D21			100				37.5
D22			87.5				37.5
D23			75				50
D24			75				50
D25			87.5				50
D26			75				50
D27			87.5				50
D28			75				50
D29			75				50
D30			62.5				37.5
Figure 1c							Figure 1e															Figure 1f
Brain			Lungs				CD45 (10^5)					CD3e (10^5)					CD4+ T (10^5)					CD45 (10^5)					CD3e (10^5)					CD4+ T (10^5)
EAE	+A13		EAE	+A13			Onset		Peak			Onset		Peak			Onset		Peak			Onset		Peak			Onset		Peak			Onset		Peak
0.492883	0.0154146		0.455666	1.98579			EAE	+A13	EAE	+A13		EAE	+A13	EAE	+A13		EAE	+A13	EAE	+A13		EAE	+A13	EAE	+A13		EAE	+A13	EAE	+A13		EAE	+A13	EAE	+A13
0.38576	0.271936		1.33934	2.77072			1.4391	0.485	6.07761	2.19915		0.171253	0.06693	1.75643	0.494809		0.0618223	0.0381501	0.916856	0.353293		3.6237	3.3975	3.62604	7.7024		0.648642	0.805207	0.598297	2.67273		0.366483	0.524995	0.329063	2.0981
0.0160611	0.00077791		0.607439	1.38395			1.17432	0.38804	5.97412	2.29723		0.129175	0.0465648	1.11119	0.783355		0.0475365	0.0091267	0.710048	0.47628		3.5991	5.28642	3.94638	7.06662		0.716221	1.3216	1.23127	1.83732		0.414692	0.841862	0.938228	1.28612
0.338304	0.00368094		1.42896	1.56926			2.02878	0.476	6.50256	1.3485		0.355036	0.070924	1.97028	0.292625		0.144855	0.0395047	1.29447	0.199863		4.066	4.611	2.90404	9.3951		1.24826	1.19425	1.03674	1.55959		0.803881	0.73088	0.478975	1.12914
0.663127	0		0.79597	1.09087			1.18156	0.938	6.3375	2.9455		0.099251	0.108808	1.97096	0.756993		0.0405937	0.0542952	0.884962	0.475392		3.5972	2.9028	3.21526	10.373		0.776995	0.716992	1.00638	3.55794		0.542343	0.436648	0.590743	2.42296
0.0279733	0		0.0734148	2.69324			1.07968	0.9191	5.18259	2.09456		0.0766573	0.140622	1.34229	0.735191		0.0190877	0.0735455	0.842959	0.429351		3.4902	4.00374	2.76624	10.96		1.08894	1.29321	0.818807	4.42784		0.747014	0.955681	0.403672	3.2766
							CD8+ T (10^5)					Th1 (10^4)					Th17(10^4)					CD8+ T (10^5)					Th1 (10^4)					Th17(10^4)
							Onset		Peak			Onset		Peak			Onset		Peak			Onset		Peak			Onset		Peak			Onset		Peak
							EAE	+A13	EAE	+A13		EAE	+A13	EAE	+A13		EAE	+A13	EAE	+A13		EAE	+A13	EAE	+A13		EAE	+A13	EAE	+A13		EAE	+A13	EAE	+A13
							0.0522321	0.0119135	0.331965	0.0618511		0.138482	0.0389131	0.785746	0.299946		0.00432756	0.0104531	1.32944	0.681856		0.166052	0.157821	0.105899	0.323401		0.524071	0.624744	0.321824	1.63861		0.2668	0.280872	0.328405	1.84213
							0.0484407	0.0074038	0.216681	0.185655		0.0836642	0.00985684	0.528986	0.463421		0.00499133	0.00638869	0.923062	0.695369		0.207704	0.303969	0.108106	0.406048		0.609597	1.07758	0.927908	0.549175		0.245912	0.625504	1.04143	1.01347
							0.146985	0.0126245	0.317214	0.0573544		0.327372	0.0410848	1.09901	0.219849		0.0233216	0.0127205	1.48864	0.24783		0.317059	0.285426	0.13374	0.262011		0.972696	1.02323	0.32714	0.84121		0.589245	0.487497	0.493344	1.27593
							0.0208427	0.0189326	0.609027	0.0669182		0.0750983	0.0765562	0.70089	0.532439		0.00982367	0.0181346	1.23895	0.579978		0.142967	0.167059	0.202282	0.829		0.987064	0.567642	0.557661	1.09033		0.241885	0.262425	0.632095	1.56523
							0.0234571	0.0320619	0.256378	0.158801		0.0303494	0.136795	0.656665	0.428922		0.00439016	0.0107376	1.10428	0.510928		0.188387	0.190102	0.177681	0.721738		1.01594	1.37618	0.326571	2.32966		0.821716	1.08948	0.36936	3.5715
[truncated: 5 more columns]

## Sheet: Figure 2
Figure 2a						Figure 2b
CD31+ area(%)			ICAM1+ EC (%)			Icam1					Il6
EAE	+A13		EAE	+A13		Lung		ECs			Lung		ECs
67.338	37.5475		3.5871	5.36195		Ctrl	+A13	Ctrl	+A13		Ctrl	+A13	Ctrl	+A13
36.4797	45.2175		4.96923	4.12069		0.83	0.65	0.49	0.26		1.43	1.51	1	0.31
27.8679	11.9144		5.34263	8.21778		0.77	0.54	0.56	0.29		1.37	2.12	0.86	0.3
50.0099	23.282		7.71541	4.64343		1.17	0.58	2.11	0.27		0.89	0.92	1	0.21
32.9791	25.5968		10.5878	3.40883		1.15	0.65	1.3	0.27		0.73	0.81	1.49	0.28
47.0309	18.4022		7.85428	3.71065		1.08	0.77	0.39	0.51		0.77	1.22	0.82	0.21
16.6229	0.548739		12.4743	4.01932		1	0.83	1.15	0.44		0.8	1.27	0.83	0.22
45.5132	9.03802		4.52988	8.4385
32.6603	38.1562		9.92286	4.68921
26.3328	52.6135		9.63807	3.30232		Ccl2					Cdh5
46.4735	41.8763		8.66018	3.32945		Lung		ECs			Lung		ECs
34.6125	33.3742		7.51229	7.44452		Ctrl	+A13	Ctrl	+A13		Ctrl	+A13	Ctrl	+A13
35.8843	57.5828		4.99274	2.04269		1.12	0.84	0.64	0.46		0.75	0.65	0.68	0.98
49.7037	1.17743		1.9713	4.04226		1.07	0.82	0.5	0.32		0.92	0.82	0.73	0.98
71.6903	3.44143		1.75591	4.63077		1	0.96	1.61	0.23		1.16	0.9	1.36	0.95
51.202	39.1676		3.98382	3.35572		0.89	0.79	1.97	0.21		1.37	0.98	1.52	1.02
55.1401	17.7253		3.16992	4.85273		1.03	0.99	0.58	0.15		0.8	0.94	0.85	0.85
43.4265	2.33483		3.46013	7.20238		0.89	0.91	0.69	0.09		0.99	1.05	0.85	0.87
8.14756	4.96273		6.21611	9.37985
38.6063	17.2455		3.10853	8.03131
21.9261	41.713		8.06967	14.4603		Cldn5					Gja4
	27.0489			3.16183		Lung		ECs			Lung		ECs
	30.1595			8.6419		Ctrl	+A13	Ctrl	+A13		Ctrl	+A13	Ctrl	+A13
	34.5158			12.7856		0.65	0.85	0.78	1.39		0.74	0.69	0.23	0.97
	34.5647			3.94023		0.56	1.08	0.71	1.34		0.59	0.66	0.19	0.74
	16.5048			5.91486		1.3	0.91	1.21	1.32		1.25	0.94	2.06	1.05
						1.22	0.97	1.8	1.52		1.32	0.86	2.36	1.12
						1.15	1.02	0.79	0.88		1.14	0.76	0.41	0.53
						1.12	1.05	0.71	1.05		0.95	0.7	0.75	0.2
						Apln					Aplnr
						Lung		ECs			Lung		ECs
						Ctrl	+A13	Ctrl	+A13		Ctrl	+A13	Ctrl	+A13
						0.83	1.56	1.26	0.16		0.81	0.72	0.67	0.83
						0.67	1.3	1.1	0.16		0.97	0.71	0.87	0.96
						1.29	0.91	1.37	0.22		1.05	0.39	1.37	1.19
						1.31	0.9	1.53	0.14		1.09	0.47	1.59	0.88
						0.91	1.18	0.39	0.22		1.03	0.94	0.78	0.78
						0.99	1.15	0.35	0.26		1.06	1	0.72	0.58

## Sheet: Figure 3
Figure 3b					Figure 3f
	Naïve	EAE	+A13		% of Total T cell number	Naïve	EAE	+A13
ECs	15.8849	16.0676	15.0171		CD4 Naïve	39.9703	26.3252	16.0673
TypeI epithelial cells	2.94118	5.57396	3.60147		CD8Naive	37.5433	22.2821	13.772
Type II epithelial cells	3.12931	4.55524	3.20715		Th	4.11095	22.5517	37.6435
Matrix FBs	14.3171	15.1151	13.8473		Fcer1g + CD8 T	8.61813	12.1294	9.71691
Interstitial FBs	3.0666	4.71261	4.14038		Treg	4.85389	7.54717	5.35578
SMC	2.39559	2.60891	2.31335		γδT	3.21942	3.2345	7.88064
Eosinophils	2.61508	14.8418	13.7027		Effector CD8 T	0.94106	3.32435	5.04973
Neutrophils	0.0564405	1.06013	0.762355		Mitotic T	0.742942	2.60557	4.51415
Monocytes	6.25862	8.77919	17.245
Macrophages	4.13897	3.51996	5.90168		Number of DEGs	Naïve vs. EAE	EAE vs. +A13
DCs	1.98796	0.654298	1.84017		CD4 Naïve	318	8
T cells	12.6615	9.21815	8.58964		CD8Naive	278	2
NK cell	4.6532	2.81597	4.12066		Th	43	35
B cells	25.8309	10.0547	5.39564		Fcer1g + CD8 T	34	6
					Treg	18	0
					γδT	4	0
					Effector CD8 T	0	0
					Mitotic T	0	0

## Sheet: Figure 4
Figure 4b						Figure 4d
Ratio to total	EAE	+A13				CD3e+/CD45+			B220+/CD45+			CD3e+/B220+			CD3e+/CD31+			B220+/CD31+			CD45+/CD31+
<100um	0.533333	0.183333				EAE	+A13		EAE	+A13		EAE	+A13		EAE	+A13		EAE	+A13		EAE	+A13
100um-500um	0.3	0.283333				122.242	118.191		81.0907	83.5194		138.497	130.013		93.1385	81.0061		51.7671	47.9616		66.8986	60.1785
500um-1mm	0.133333	0.383333				124.932	94.3134		92.4834	66.3113		124.108	130.67		62.2936	96.7464		38.6374	56.9933		43.7804	90.068
>1mm	0.0333333	0.15				30.8685	142.604		183.325	74.6377		15.4697	175.535		99.8047	116.971		496.629	51.2956		283.887	72.0206
						20.6899	122.876		27.3106	100.84		69.6011	111.949		28.2439	72.8513		31.2373	50.0934		119.861	52.0573
Number	EAE	+A13				45.0204	212.052		252.732	154.92		16.3658	125.754		84.7934	139.677		398.83	85.5001		165.372	57.8353
under 100um	16	11				51.3811	86.8375		58.6833	55.533		80.441	143.663		41.6875	35.8805		39.8926	19.2255		71.2381	36.2795
100um-500um	9	17				121.744	118.133		173.266	67.2949		64.5538	161.278		138.912	183.84		165.646	87.7459		100.185	136.641
500um-1mm	4	23				36.4746	150.864		34.1773	76.6786		98.0486	180.759		41.8349	226.846		32.8443	96.6037		100.706	132.025
>1mm	1	9				54.1297	98.1234		53.3766	79.1819		93.1696	113.851		62.0989	84.1265		51.3066	56.8802		100.73	75.2783
Total	30	60				129.982	178.222		132.156	114.45		90.3624	143.065		114.982	141.093		97.9507	75.916		77.6705	69.5109
						176.228	160.445		96.0562	111.345		168.554	132.386		128.836	74.6048		58.8387	43.3797		64.1908	40.8273
Figure 4f						121.561	121.247		96.7447	66.2391		115.44	168.169		216.385	102.084		144.289	46.7276		156.294	73.9254
Ratio of alveolar CD45+			Ratio of polarized T cels			178.468	133.455		115.371	92.9834		142.119	131.862		186.478	118.536		101.005	69.1981		91.7441	77.9872
EAE	+A13		EAE	+A13		86.5532	149.611		159.75	94.0108		49.7773	146.209		73.3871	99.534		113.488	52.4036		74.4468	58.4142
20	53.3333		10	13.3333		20.8218	116.155		51.933	119.576		36.8353	89.245		31.5419	96.8102		65.9153	83.5028		133.008	73.1798
17.6471	46.1538		64.7059	43.75		112.105	95.6546		72.5864	93.314		141.892	94.1778		82.2555	96.1651		44.6243	78.6019		64.4244	88.2716
0	62.5		50	52.6316		201.204	226.339		145.871	132.709		126.724	156.692		209.566	154.566		127.299	75.933		91.4518	59.9603
0	36.3636		83.3333	25		193.79	78.3577		130.343	57.8819		136.594	124.373		139.655	69.0993		78.7025	42.7671		63.2754	77.4286
14.2857	60		50	28.5714		102.375	138.375		85.6917	117.908		109.76	107.821		81.9745	58.15		57.491	41.5156		70.3065	36.898
6.25	53.3333		53.8462	22.2222		134.565	162.035		110.644	152.401		111.736	97.681		122.532	107.62		84.4149	84.8098		79.9512	58.3168
	66.6667		62.963	55		82.2116	73.4324		35.032	68.2165		215.604	98.898		186.834	56.8752		66.7058	44.2689		199.542	68.0055
			66.6667	59.0909		38.6349	107.981		44.6262	70.7019		79.5387	140.315		60.2309	36.0682		58.2914	19.7871		136.883	29.3283
			50	46.6667		51.0798	119.692		57.189	125.176		82.059	87.8485		60.4316	111.625		56.6894	97.8121		103.878	81.8854
			50	0		61.3059	160.419		63.4164	159.527		88.8158	92.3867		47.6518	90.9669		41.3002	75.7945		68.2474	49.7896
			88.8889	40		152.007	164.634		108.224	128.655		129.041	117.566		117.789	90.8738		70.2653	59.5003		68.0378	48.4651
			88.8889	30.4348		155.38	118.739		129.762	89.2036		110.011	122.292		114.544	113.202		80.1492	71.2556		64.7271	83.7089
						134.691	109.994		122.626	92.6901		100.913	109.025		139.212	45.0541		106.193	31.8107		90.75	35.9646
						59.5533	238.582		85.5309	131.029		63.9694	167.286		32.9054	168.246		39.5967	77.4195		48.5145	61.918
							187.011			145.789			117.85			64.7013			42.2617			30.3778
							130.524			77.6887			154.355			204.798			102.134			137.767
							82.5062			89.0796			85.0937			39.9728			36.1603			42.5391
							118.219			107.88			100.678			78.3666			59.9183			58.2039
							141.538			137.094			94.8513			77.0161			62.5032			47.777
							138.047			97.4514			130.146			76.2321			45.0892			48.4863
							151.612			121.554			114.592			84.3965			56.6934			48.8765
							140.944			145.738			88.851			57.7635			50.0443			35.9845
							118.519			102.439			106.294			76.4414			55.3583			56.6306
							150.75			100.973			137.165			85.718			48.1053			49.9256
							117.437			107.977			99.9224			46.9166			36.1433			35.0778
							109.664			117.915			85.4445			57.3646			51.6801			45.9294
							149.89			132.258			104.121			55.7466			41.2137			32.6553

## Sheet: Figure 5
Figure 5c						Figure 5e					Figure 5g										Figure 5h									Figure 5i
p-VE-cadherin Y731 / length			GFP/length			Relative VE-cadherin intensity/length					Adhesion CD4+ T cells/tile					Crawling distance					Paracellular				Transcellular					Relative CD4+ T cell trans-endothelial cell migration
-	+A13		-	+A13		-		+A13			-		+A13			-		+A13			-		+A13		-		+A13			-	+A13
0.930189	1.61069		1.35531	0.545712		Tomato Ctrl	APJ-GFP	Tomato Ctrl	APJ-GFP		Tomato Ctrl	APJ-GFP	Tomato Ctrl	APJ-GFP		Tomato Ctrl	APJ-GFP	Tomato Ctrl	APJ-GFP		Tomato Ctrl	APJ-GFP	Tomato Ctrl	APJ-GFP	Tomato Ctrl	APJ-GFP	Tomato Ctrl	APJ-GFP		1.10617	0.696122
2.0648	1.51441		2.1067	0.530831		0.897651	0.411876	0.935089	0.293417		432	670	455	198		0.041	0.078	0.064	0.069		70.5882	70.5882	68	66.6667	29.4118	29.4118	32	33.3333		0.921902	0.629032
1.05643	1.11351		1.33753	0.330913		0.643436	0.885321	1.46579	0.519443		218	504	364	127		0.06	0.212	0.048	0.086		65.2174	77.2727	71.4286	66.6667	34.7826	22.7273	28.5714	33.3333		0.9822	0.55213
0.749961	1.54453		1.19545	0.411802		0.643436	0.38973	0.991394	0.481887		513	892	688	375		0.032	0.109	0.091	0.096		64.7059	64.7059	75	62.5	35.2941	35.2941	25	37.5		1.05178	0.802207
1.38109	1.28347		1.54601	0.493569		0.570211	0.233221	0.628891	1.12864		476	465	343	191		0.033	0.061	0.038	0.024		63.1579	66.6667	57.1429	57.1429	36.8421	33.3333	42.8571	42.8571		0.911634	0.696122
1.87286	1.05352		1.25984	0.184969		0.869792	0.597698	0.769619	0.461736		161	407	289	81		0.057	0.092	0.081	0.067		73.3333	70.5882	73.3333	50	26.6667	29.4118	26.6667	50		1.02632	0.537351
1.47974	0.957858		1.03663	0.309468		0.954423	0.619535	0.778873	0.940762		378	760	515	282		0.052	0.088	0.029	0.035		72.7273	70	61.5385	66.6667	27.2727	30	38.4615	33.3333
1.5503	0.957858		1.00912	0.309468		0.629602	0.673985	0.778873	0.826908							0.031	0.024	0.107	0.021		66.6667	70	66.6667	66.6667	33.3333	30	33.3333	33.3333
1.10551	1.50488		0.349378	1.58116		0.718494	0.330916	1.94434	0.498414							0.041	0.175	0.044	0.052		72.7273	72.7273	63.6364	50	27.2727	27.2727	36.3636	50
1.47976	1.34445		0.725685	0.667944		0.278163	0.26212	1.49494	0.78156							0.024	0.032	0.035	0.02		76.9231	75	70	60	23.0769	25	30	40
0.492624	1.05362		0.717391	0.518399		0.638578	0.645723	1.54732	0.939432							0.073	0.077	0.042	0.106
1.94097	1.85511		1.26765	0.413672		0.7743	0.568718	1.22429	0.884407							0.055	0.116	0.034	0.065
1.74721	1.43829		0.607788	0.864829		1.0191	1.08585	0.536375	1.52308							0.035	0.059	0.046	0.067
0.808384	1.56015		1.31746	1.62601		0.431436	0.430539	0.520128	2.11087							0.029	0.076	0.034	0.017
1.56762	1.898		1.06607	1.67915		0.871066	0.579412	0.520128	1.02607							0.103	0.064	0.04	0.094
0.92375	1.46003		1.36579	0.467608		1.18109	0.221318	1.53621	1.29784							0.056	0.043	0.056	0.017
0.791913	1.00716		1.10427	0.34843		1.16582	0.211207	0.710331	0.619662							0.026	0.122	0.081	0.02
0.924114	1.2305		1.00968	0.297941		1.88276	0.351622	1.63712	2.0038							0.115	0.075	0.061	0.083
1.05006	1.64874		2.05121	0.40265		0.547144	0.684969	1.35175	1.027							0.039	0.267	0.105	0.041
1.4638	1.07592		1.37462	0.206025		1.16734	1.021	1.36395	0.881396							0.075	0.042	0.033	0.048
1.1207	1.4126		1.10063	0.52185		2.29752	0.544483	1.15805	0.757281							0.044	0.048	0.065	0.06
1.22425	2.14743		1.08892	1.21876		1.26273	0.726501	1.91666	0.782778							0.683	0.105	0.038	0.019
1.1429	1.16254		0.682369	0.863857		0.542361	0.532954	1.67801	0.511754							0.058	0.024	0.039	0.153
0.935656	0.702136		0.693669	0.39497		1.31308	0.492401	0.940622	0.996933							0.059	0.054	0.029	0.063
1.50776	1.223		1.38855	0.690222		1.96783	1.23891	0.601394	0.597946							0.034	0.053	0.019	0.051
0.757742	1.38049		1.05678	0.889544		0.805839	0.593516	1.05191	0.323772							0.024	0.075	0.03	0.085
0.728417	0.945848		1.32512	0.832074		1.02788	0.47158	0.830847	1.06352							0.034	0.111	0.037	0.026
1.65899	0.81548		2.10983	0.324415		1.04304	0.51536	0.881261	1.06352							0.062	0.036	0.049	0.018
0.751878	0.719235		1.16291	0.622501		1.2871	0.683081	2.26556	0.456486							0.031	0.115	0.047	0.025
1.50115	0.862286		1.50058	0.416082		1.48945	0.57875	1.07969	0.704274							0.084	0.073	0.157	0.022
1.04821	0.737134		1.54741	0.26123		0.767921	0.634352	1.7769	0.868027							0.053	0.111	0.016	0.034
0.870862	1.87134		0.965556	0.96189		1.01942	0.538185	0.92948	0.581489							0.059	0.049	0.08	0.215
1.38183	1.20255		1.46414	0.371937		1.36838	0.497445	1.64298	0.978389							0.097	0.064	0.073	0.011
1.1005	0.68418		0.98401	0.30537		1.0324	0.845959	0.780955	0.993008							0.165	0.138	0.07	0.131
1.35516	0.68418		1.28698	0.30537		0.396535	0.561041	2.24388	1.31895							0.076	0.065	0.019	0.109
1.58732	1.71677		1.84342	0.434543		1.57702	0.555188	1.73605	0.450249							0.008	0.088	0.029	0.045
1.58732	1.55882		1.84342	0.743643		0.490217	0.869379	1.35216	0.901088							0.092	0.103	0.049	0.035
1.83828	1.07377		1.38581	0.483084		0.706974	0.649662	1.73863	0.680104							0.056	0.084	0.103	0.032
1.65635	1.25799		1.48343	0.452421		0.904931	0.310828	1.23746	0.610256							0.043	0.071	0.044	0.077
1.34094	1.14564		1.19667	0.403965		1.2432	0.6066	1.09454	0.46903							0.008	0.111	0.025	0.112
0.873098	1.40818		0.730073	0.740976		0.808006	0.410175	0.854676	0.558861							0.06	0.201	0.039	0.088
1.35472	1.05879		1.01447	0.364057		0.355503	1.01656	0.90721	1.03005							0.085	0.098	0.024	0.127
0.402717	1.02122		0.66143	0.507085		0.25845	0.72999	2.09917	0.47854							0.052	0.06	0.03	0.289
0.987305	1.31644		0.832969	0.34177		0.385677	0.595458	0.914833	0.512545							0.042	0.036	0.795	0.039
0.89623	1.09224		0.704547	0.40621		0.874839	0.617887	1.38057	1.12741							0.147	0.055	0.022	0.155
0.590249	0.787597		0.97074	0.408552		1.34363	0.625256	0.777112	0.284867							0.053	0.05	0.028	0.039
1.49073	1.11005		1.73691	0.884339		0.797773	0.48308	0.730847	0.829207							0.09	0.175	0.133	0.075
0.683867	0.860535		1.07619	0.833849		0.739903	0.383631	1.03609	1.56824							0.063	0.058	0.089	0.367
1.04472	0.980498		1.09506	0.446797		0.622932	0.371617	1.78488	1.28277							0.454	0.061	0.219	0.202
0.682786	1.57694		1.30428	0.539304		1.99209	0.902255	0.424596	1.22359							0.031	0.075	0.027	0.06
0.444461	0.7461		0.949655	0.316067		1.60329	0.555563	1.3046	0.788784							0.046	0.069	0.056	0.539
0.75835	0.632482		1.15093	0.488299		2.79023	0.403822	1.14227	2.12527							0.028	0.062	0.031	0.022
0.824944	1.06335		1.12466	0.727878			0.169279	0.964299	0.337477							0.107	0.043	0.073	0.216
0.921492	1.11745		0.662296	0.41136			0.357316	1.60978	0.450272							0.082	0.181	0.033	0.089
1.49747	1.66973		0.69255	1.09537			0.238889	1.20127	0.832263							0.402	0.039	0.093	0.184
1.5046	1.34074		0.687657	0.829509			0.307325	1.0513	0.823565							0.042	0.055	0.043	0.028
1.06771	1.48484		0.917632	0.441855			0.492199	0.437789	0.679182							0.043	0.11	0.045	0.119
0.73065	1.36888		0.960317	1.67805			1.01059	1.76472	1.00757							0.035	0.037	0.044	0.052
1.21981	2.55045		1.8582	1.02267			0.436699	0.58019	1.18229							0.038	0.052	0.024	0.039
0.971603	1.30697		1.2499	0.636225			0.594419		1.06727							0.077	0.031	0.21	0.033
1.30723	0.940411		1.15227	0.878723			0.317403		0.719926							0.07	0.038	0.091	0.046
0.743943	0.983231		0.672634	0.985606			0.772615		0.736654							0.066	0.079	0.037	0.086
0.85423	1.2601		0.861732	0.664431			0.69532		1.2842							0.068	0.047	0.035	0.042
0.7257	1.40577		0.880061	0.59512			1.01687		0.403224							0.084	0.036	0.038	0.181
0.890471	0.994991		0.521334	0.442957			0.223783		0.37908							0.141	0.022	0.072	0.088
0.777934	0.816964		0.552518	0.50722			0.795871									0.041	0.045	0.052	0.07
0.894747	2.03395		0.41097	0.701613			0.726822									0.034	0.269	0.038	0.017
1.05011	0.776235		0.900329	0.389395			0.43411									0.116	0.018	0.278	0.082
0.862824	1.41781		0.571286	0.773843			0.496612									0.051	0.018	0.178	0.052
0.477373	1.7128		0.683496	1.36639			0.239322									0.121	0.024	0.03	0.027
0.313169	1.65492		0.601457	0.572973			0.523539									0.041	0.176	0.124	0.028
0.68288	1.1771		1.09917	0.976914			0.317924									0.03	0.019	0.035	0.339
0.793128	1.27717		0.878562	1.90383			0.33054									0.068	0.121	0.042	0.344
0.773883	1.14181		0.827588	0.31613			0.38356									0.027	0.155	0.022	0.017
0.954358	0.890162		0.785245	0.476578			0.599565									0.032	0.049	0.317	0.045
0.683698	1.0252		0.512598	0.184273			0.745648									0.043	0.026	0.046	0.17
1.04546	1.34251		0.793249	0.374615												0.152	0.188	0.106	0.056
0.825393	1.16971		0.851086	0.25983												0.049	0.113	0.028	0.262
1.14162	1.8075		1.07121	0.61165												0.062	0.059	0.057	0.072
0.851471	0.684956		0.684314	0.117236												0.036	0.053	0.1	0.077
0.39218	0.720471		0.602276	0.259979												0.03	0.113	0.045	0.052
0.571692	0.793735		1.02186	0.424883												0.058	0.056	0.111	0.038
0.840455	1.77967		1.166	0.51922												0.043	0.06	0.078	0.036
0.42002	0.948003		0.624949	0.257517												0.153	0.076	0.028	0.063
1.05273	1.20808		1.22787	0.378578												0.037	0.048	0.036	0.04
1.1248	0.739242		1.51573	0.505247												0.04	0.09	0.03	0.03
1.4893	1.05483		1.52009	0.754494												0.044	0.138	0.042	0.058
0.845582	1.62343		1.22986	0.565558												0.218	0.049	0.052	0.024
0.994979	0.881422		0.866124	0.31028												0.341	0.036	0.074	0.057
0.696536	1.40131		0.549201	0.489444												0.082	0.052	0.05	0.14
0.487422	1.1491		0.592401	0.379378												0.065	0.193	0.051	0.035
0.895802	1.6609		1.61828	0.624216												0.082	0.042	0.038	0.054
0.395268	1.3232		1.0118	0.611355												0.047	0.04	0.038	0.067
0.771946	0.790502		0.877992	0.111504												0.037	0.057	0.056	0.051
0.867129	1.75456		0.835189	0.281758												0.017	0.043	0.052	0.135
1.10879	1.85056		0.808692	0.391577												0.047	0.031	0.071	0.107
1.31321	1.01443		0.933252	0.905808												0.052	0.06	0.033	0.131
1.50253	1.12073		1.29816	0.822248												0.042	0.028	0.148	0.063
0.913934	1.272		0.982565	0.30676												0.174	0.065	0.068	0.024
0.753521	1.1866		1.22961	0.565166												0.033	0.041	0.038	0.235
0.544232	2.13231		0.842045	0.530743												0.027	0.082	0.026	0.048
0.59618	1.79849		1.29926	0.619453												0.036	0.132	0.08	0.049
0.344956	0.906243		0.848058	0.138054												0.056	0.028	0.088	0.099
0.358952	1.82711		0.658834	0.386079												0.056	0.1	0.054	0.072
0.41608	1.09032		0.770237	0.267249												0.146	0.041	0.043	0.107
1.04728	1.7197		0.88893	0.391526												0.066	0.131	0.057
1.02906	1.92771		0.953119	0.294348												0.024	0.046	0.05
1.13907	2.26347		1.09555	0.350714												0.117	0.032	0.038
1.0483	1.96381		0.699932	0.234237												0.249	0.045	0.083
1.03312	1.67955		0.622558	0.887584												0.089	0.066	0.118
1.27251	1.58334		0.926018	0.169897												0.049	0.025	0.052
0.623137	1.42938		1.07764	0.22508												0.084	0.043	0.06
0.984956	1.68303		1.0206	0.254081												0.061	0.035	0.027
0.736133	1.14534		0.66529	0.28888												0.044	0.02	0.034
0.661978	1.94354		0.626766	1.78175												0.028	0.032	0.09
0.994225	2.3967		0.601086	1.06701												0.049	0.243	0.075
1.18433	2.16102		0.598088	0.80346												0.121	0.073	0.21
0.867236	2.17861		0.504893	0.813425												0.052	0.035	0.03
0.480137	2.29767		0.323038	0.805385												0.056	0.044	0.075
0.385532	1.74101		0.732015	0.720026												0.094	0.041	0.242
1.7936	1.04154		0.739853	0.490206												0.209	0.161	0.029
0.974772	0.786896		0.450228	0.939132												0.024	0.057	0.036
1.41549	1.08232		0.935273	0.40118												0.043	0.032	0.037
1.4782	0.902075		0.671316	0.373007												0.022	0.031	0.081
1.27373	1.85127		1.05117	0.827639												0.042	0.032	0.048
0.940454	0.906774		1.04617	1.07175												0.114	0.083	0.032
0.814176	1.11034		0.764268	1.38017												0.052	0.045	0.109
1.73193	2.54936		0.984992	1.38973												0.078	0.204	0.039
0.35474	1.21117		0.245425	0.510162												0.058	0.036	0.038
0.615107	1.82829		0.520736	0.469552												0.034	0.037	0.041
0.962088	1.54478		1.06148	0.537981												0.038	0.025	0.031
0.642032	1.66785		0.758778	1.77807												0.046	0.044	0.042
0.668219	1.00675		1.19131	0.592472												0.029	0.044	0.355
1.09137			0.960237													0.027	0.049	0.066
1.35462			1.32363													0.024	0.104	0.021
0.577179			1.57196													0.043	0.024	0.111
1.09426			1.71167													0.048	0.032	0.046
1.10713			1.35256													0.029	0.022	0.138
1.86975			0.941904													0.069	0.031	0.096
0.801973			1.0856													0.139	0.036	0.017
0.737025			0.895627													0.165	0.027	0.076
0.587561			0.810025													0.033	0.097	0.243
1.37414			1.50957													0.034	0.034	0.035
0.931346			0.821417													0.069	0.066	0.036
0.992982			0.853468													0.095	0.283	0.272
0.827274			0.795444													0.021	0.033	0.038
2.04632			1.06278													0.023	0.054	0.019
0.727409			0.73899													0.084	0.134	0.17
0.847173			0.484203													0.074	0.031	0.026
0.30864			0.367279													0.074	0.159	0.083
0.744427			0.847208													0.075	0.021	0.04
1.36166			1.11877													0.149	0.156	0.048
1.04048			0.947521													0.076	0.029	0.035
0.713247			1.19727													0.07	0.04	0.117
0.740471			1.05879													0.025	0.03	0.149
1.02775			0.620154													0.069	0.087	0.335
1.17159			1.63168													0.091	0.031	0.22
																0.048	0.273	0.02
																0.08	0.038	0.049
																0.052	0.082	0.066
																0.05	0.154	0.062
																0.06	0.051	0.152
																0.033	0.208	0.023
																0.045	0.064	0.021
																0.185	0.022	0.045
																0.068	0.053	0.065
																0.031	0.063	0.103
																0.061	0.032	0.091
																0.071	0.036	0.031
																0.077	0.035	0.077
																0.025	0.039	0.111
																0.08	0.026	0.04
																0.042	0.034	0.093
																0.055	0.095	0.036
																0.15	0.265	0.111
																0.039	0.139	0.024
																0.117	0.131	0.041
																0.053	0.085	0.037
																0.029	0.058	0.05
																0.027	0.071	0.023
																0.112	0.046	0.024
																0.033	0.02	0.029
																0.02	0.078	0.026
																0.025	0.025	0.019
																0.112	0.1	0.077
																0.028	0.056	0.043
																0.198	0.125	0.06
																0.294	0.049	0.047
																0.052	0.309	0.028
																0.044	0.079	0.08
																0.017	0.047	0.093
																0.041	0.055	0.031
																0.049	0.179	0.076
																0.039	0.022	0.06
																0.154	0.024	0.078
																0.06	0.032	0.047
																0.071	0.473	0.032
																0.145	0.037	0.045
																0.126	0.058	0.079
																0.071	0.158	0.023
																0.044	0.08	0.039
																0.034	0.042	0.022
																0.095	0.079	0.024
																0.067	0.031	0.056
																0.016	0.063	0.047
																0.019	0.034	0.057
																0.041	0.053	0.034
																0.024	0.037	0.038
																0.016	0.039	0.029
																0.014	0.027	0.048
																0.04	0.024	0.062
																0.019	0.082	0.175
																0.122	0.082	0.028
																0.029	0.029	0.129
																0.042	0.053	0.129
																0.02	0.152	0.035
																0.043	0.038	0.04
																0.092	0.019	0.064
																0.029	0.029	0.096
																0.026	0.021	0.083
																0.133	0.109	0.045
																0.023	0.107	0.097
																0.028	0.048	0.047
																0.038	0.024	0.024
																0.04	0.031	0.025
																0.041	0.023	0.04
																0.032	0.118	0.028
																0.172	0.028	0.068
																0.121	0.067	0.031
																0.638	0.41	0.016
																0.073	0.113	0.221
																0.02	0.046	0.071
																0.016	0.039	0.049
																0.02	0.08	0.12
																0.045	0.038	0.032
																0.05	0.035	0.324
																0.075	0.085	0.057
																0.103	0.071	0.184
																0.102	0.037	0.04
																0.041	0.303	0.102
																0.163	0.065	0.056
																0.053	0.065	0.029
																0.059	0.042	0.037
																0.63	0.036	0.088
																0.031	0.119	0.187

## Sheet: Figure 6
Figure 6d									Figure 6e																Figure 6f
Vessel density			ICAM-1+ area(%)			ICAM-1+ vessel (%)			Disease score	Ctrl						AplnriECKO									CD45 (10^5)			CD3e (10^5)			CD4+ T (10^5)
Ctrl	AplnriECKO		Ctrl	AplnriECKO		Ctrl	AplnriECKO		D0	0	0	0	0	0	0	0	0	0	0	0	0	0	0		Ctrl	AplnriECKO		Ctrl	AplnriECKO		Ctrl	AplnriECKO
4.50803	3.09226		2.73577	0.217911		42.8404	7.66916		D1	0	0	0	0	0	0	0	0	0	0	0	0	0	0		0.84495	0.39116		0.335445	0.149814		0.178121	0.0773042
4.34193	2.92482		2.74533	0.470064		50.9063	13.9502		D2	0	0	0	0	0	0	0	0	0	0	0	0	0	0		1.132	0.39627		0.431292	0.137506		0.244974	0.0493645
3.5075	2.50043		2.27798	0.772104		35.319	21.6277		D3	0	0	0	0	0	0	0	0	0	0	0	0	0	0		1.066	0.3328		0.340054	0.102502		0.196551	0.022858
3.45422	2.37177		5.29097	0.9449		55.5357	32.823		D4	0	0	0	0	0	0	0	0	0	0	0	0	0	0		1.62288	0.25944		0.621563	0.0853558		0.317619	0.018949
3.56514	8.57177		6.12815	0.364845		55.2932	5.46473		D5	0	0	0	0	0	0	0	0	0	0	0	0	0	0		1.03304	0.4708		0.341936	0.139828		0.174046	0.100117
3.93044	7.69477		6.15089	0.948033		53.2043	12.7387		D6	0	0	0	0	0	0	0	0	0	0	0	0	0	0
7.45329	5.64341		1.72583	1.11025		33.062	24.8503		D7	0	0	0	0	0	0	0	0	0	0	0	0	0	0
6.35314	4.51836		1.99412	0.511131		35.3829	8.03215		D8	0	0	0	0	0	0	0	0	0	0	0	0	0	0		CD8+ T (10^5)			Th1 (10^4)			Th17(10^4)
5.71755	4.84873		1.70012	0.951253		32.7142	15.698		D9	0	0	0	0	0	0	0	0	0	0	0	0	0	0		Ctrl	AplnriECKO		Ctrl	AplnriECKO		Ctrl	AplnriECKO
	5.44249			0.814986			14.9057		D10	1	1	1	1	0	1	0	0	0	0	0	0	0	0		0.0583675	0.0313112		0.106873	0.0437542		0.0327743	0.0215679
									D11	2	2	2	2	1	2	0	1	0	0	1	1	0	0		0.0724571	0.023651		0.110728	0.0316427		0.0761869	0.0137233
									D12	3	2	2	2	2	2	1	1	1	0	2	2	1	1		0.0574691	0.0142478		0.11911	0.0166635		0.0921825	0.0203665
									D13	3	2	2	2	2	3	2	1	1	0	2	2	1	1		0.153526	0.0169004		0.153092	0.0102324		0.0155633	0.0070869
									D14	3	2	3	3	2	3	2	2	1	2	2	2	1	1		0.0656518	0.013787		0.11313	0.0378441		0.084238	0.0462539
									D15	4	3	3	3	3	4	3	3	2	2	2	2	2	2
									D16	4	3	4	4	3	4	3	3	2	3	2	2	2	2
																									Figure 6g
																									CD45 (10^5)			CD3e (10^5)			CD4+ T (10^5)
																									Ctrl	AplnriECKO		Ctrl	AplnriECKO		Ctrl	AplnriECKO
																									10.7428	16.9184		6.02671	6.86887		0.521913	1.00972
									Incidence	Ctrl	AplnriECKO														11.9136	15.2934		4.51525	5.07741		0.605044	0.797153
									D0	0	0														9.438	15.5672		4.98326	5.8377		0.657791	0.636309
									D1	0	0														13.4904	14.2912		5.30173	6.67399		0.662716	0.820901
									D2	0	0														13.068	16.188		5.90674	5.08303		0.88601	0.945444
									D3	0	0
									D4	0	0
									D5	0	0														CD8+ T (10^5)			Th1 (10^4)			Th17(10^4)
									D6	0	0														Ctrl	AplnriECKO		Ctrl	AplnriECKO		Ctrl	AplnriECKO
									D7	0	0														0.338701	0.769313		0.164925	0.32917		0.285486	0.720943
									D8	0	0														0.352641	0.422948		0.180303	0.286975		0.370892	0.611416
									D9	0	0														0.220759	0.53415		0.194706	0.216345		0.338762	0.438417
									D10	83	0														0.497302	0.43114		0.257134	0.370226		0.34395	0.51963
									D11	100	37.5														0.52629	0.450357		0.326938	0.402759		0.451865	0.449086
									D12	100	87.5
									D13	100	87.5
									D14	100	100
									D15	100	100
									D16	100	100

## Sheet: Figure 7
Figure 7a																							Figure 7b
	EAE							+A13(from D7)							+A13(from D11)								Lung			Lung
D0	0	0	0	0	0	0	0	0	0	0	0	0	0	0	0	0	0	0	0	0	0		CD45 area(%)			Number of clusters
D1	0	0	0	0	0	0	0	0	0	0	0	0	0	0	0	0	0	0	0	0	0		EAE	+A13(from D11)		EAE	+A13(from D11)
D2	0	0	0	0	0	0	0	0	0	0	0	0	0	0	0	0	0	0	0	0	0		8.6318	13.5669		15	9
D3	0	0	0	0	0	0	0	0	0	0	0	0	0	0	0	0	0	0	0	0	0		10.7319	7.75037		10	13
D4	0	0	0	0	0	0	0	0	0	0	0	0	0	0	0	0	0	0	0	0	0		6.10944	11.9563		2	33
D5	0	0	0	0	0	0	0	0	0	0	0	0	0	0	0	0	0	0	0	0	0		7.99793	11.934		7	13
D6	0	0	0	0	0	0	0	0	0	0	0	0	0	0	0	0	0	0	0	0	0		4.74356	12.6725		4	22
D7	0	0	0	0	0	0	0	0	0	0	0	0	0	0	0	0	0	0	0	0	0		10.023	19.3588		10	29
D8	0	0	0	0	0	0	0	0	0	0	0	0	0	0	0	0	0	0	0	0	0
D9	0	0	0	0	0	0	0	0	0	0	0	0	0	0	0	0	0	0	0	0	0
D10	0	0	0	0	0	0	0	0	0	0	0	0	0	0	0	0	0	0	0	0	0
D11	0.5	0	0	1	0.5	0	1	0	0	0	0.5	0	0	0	1	0	0.5	0	0	0	0
D12	1.5	0.5	0	1	1	0	1	0	0	0	0.5	0	0	0.5	1	0	0	0.5	0.5	0.5	0.5
D13	3	0.5	1.5	2	1	0.5	3	0	0	0.5	1	0	0	1	1	0.5	0.5	0.5	1	0.5	0.5		Brain			Brain
D14	4	0.5	2	2	1	1	4	0	0	2	1	0.5	1	0.5	2	2	0.5	0.5	1	0.5	0.5		Relative CD45 area			% of ICAM1+ ECs
D15	4	0.5	2	2	2	2	4	1	0.5	2	1	0.5	2	0.5	2	2	1.5	0.5	1	1	1		EAE	+A13(from D11)		EAE	+A13(from D11)
D16	4	1	2	1.5	2	2	4	1.5	0.5	3	1.5	1	2	1	2	1	1	0.5	2	1	1		1.25218	0.149902		40.5901	12.3155
D17	3.5	1	2	2	2	2	4	1	0.5	3	1	2	2	1	2	2	1.5	0.5	2	0.5	1.5		0.814044	0.00419787		32.6195	14.9139
D18	3	0.5	2	2	3	1	4	1.5	0.5	3	1.5	1.5	1.5	1.5	1	1.5	2	0	2	0.5	1.5		2.61305	0.0212275		50.269	15.878
D19	3	1	2	2	3	1.5	3	1.5	0.5	3	1	4	1.5	1	1.5	1.5	1	0	1	0.5	1.5		0.300639	0.298257		15.728	15.2658
D20	2.5	0.5	1	1.5	3	0.5	2.5	1	0	1	1.5	4	1	1	1	0.5	1.5	0	1	0.5	0.5		0.6362	0.228918		21.6948	13.886
																							0.383881	0.338538		14.7379	18.9037
	EAE	+A13(from D7)	+A13(from D11)
D0	0	0	0
D1	0	0	0
D2	0	0	0
D3	0	0	0
D4	0	0	0
D5	0	0	0
D6	0	0	0
D7	0	0	0
D8	0	0	0
D9	0	0	0
D10	0	0	0
D11	57	14	29
D12	71	29	71
D13	100	43	100
D14	100	71	100
D15	100	100	100
D16	100	100	100
D17	100	100	100
D18	100	100	86
D19	100	100	86
D20	100	86	86

## Sheet: Supplementary Figure 1
Supplementary Figure 1a
Mediastinal Lymphnode (D11) (10^5)
CD45			CD3e			CD4+ T			CD8+ T			Th1			Th17
EAE	+A13		EAE	+A13		EAE	+A13		EAE	+A13		EAE	+A13		EAE	+A13
28.47	4.28184		13.8934	1.98677		6.21033	0.802657		6.82164	1.03511		0.224814	0.0149294		0.0447144	0.0180598
10.6972	4.16724		3.84028	1.35852		1.65516	0.573296		1.8587	0.626278		0.0547858	0.0200653		0.0233378	0.0201227
20.6388	3.7847		10.3813	1.80909		3.86185	0.799617		5.32562	0.81409		0.16606	0.0127939		0.0849607	0.0207901
12.3803	9.9617		4.46928	3.89502		2.09609	1.74497		1.97989	1.68265		0.0704287	0.0886445		0.0706383	0.0457182
9.4848	8.7327		5.47273	4.12183		2.47367	1.55805		2.55029	2.17633		0.0494735	0.0604525		0.0126157	0.0236824
Spleen (D11) (10^7)
CD45			CD3e			CD4+ T			CD8+ T			Th1			Th17
EAE	+A13		EAE	+A13		EAE	+A13		EAE	+A13		EAE	+A13		EAE	+A13
9.86197	9.31343		2.25839	2.11415		1.37084	1.28752		0.711394	0.640587		0.0190547	0.0262653		0.0179581	0.0128752
12.529	12.978		2.30534	2.0635		1.36476	1.1927		0.68699	0.643813		0.0216997	0.0217072		0.0189702	0.0269551
10.5319	11.5858		2.22223	2.42142		1.33778	1.41411		0.711112	0.704634		0.0226085	0.0179592		0.0165885	0.0190905
9.86	14.94		1.8734	2.43522		1.05847	1.40025		0.597615	0.655074		0.0203226	0.00896161		0.01249	0.0330459
12.5195	10.237		1.90296	2.10882		1.14939	1.18094		0.492868	0.653735		0.0125284	0.0116913		0.0197695	0.0167693
8.98535	19.7505		2.01272	3.53534		1.12511	1.87373		0.603816	1.29747		0.0217146	0.0104929		0.0178892	0.0258575
Spinal cord (D11) (10^3/mg)
CD45
EAE	+A13
3.79552	1.1818
3.78604	1.94026
1.81314	1.96822
2.52423	1.34651
3.28444	0.818397
1.99613	1.36913
Supplementary Figure 1b
Mediastinal Lymphnode (D16) (10^5)
CD45			CD3e			CD4+ T			CD8+ T			Th1			Th17
EAE	+A13		EAE	+A13		EAE	+A13		EAE	+A13		EAE	+A13		EAE	+A13
11.0822	3.50035		5.88467	2.12821		3.27776	1.04495		1.98313	0.913004		0.087844	0.0133754		0.158316	0.0268553
8.86934	15.6611		3.7606	6.46803		2.03825	3.42805		1.44407	2.16679		0.0393382	0.0185115		0.0750075	0.211168
10.5876	9.14352		4.46797	4.27002		2.37696	2.1222		1.7157	1.81476		0.0451622	0.053055		0.0929391	0.0740648
8.16707	13.725		3.02182	4.51553		1.66502	1.94619		0.970003	2.14487		0.08425	0.0523525		0.109225	0.0943903
16.632	15.336		8.46569	5.10689		4.03813	2.55855		3.56405	1.86912		0.049669	0.0363314		0.228962	0.129207
19.7705	21.528		8.40245	6.17854		4.42809	3.1078		2.59636	2.39109		0.201921	0.0285918		0.135942	0.18709
Spleen (D16) (10^7)
CD45			CD3e			CD4+ T			CD8+ T			Th1			Th17
EAE	+A13		EAE	+A13		EAE	+A13		EAE	+A13		EAE	+A13		EAE	+A13
31.0545	74.304		9.3474	15.6781		5.47758	9.64206		2.86031	4.32717		0.0405341	0.0385682		0.0394386	0.110884
58.377	99.88		14.4775	20.8749		8.74441	12.3997		4.5025	5.67798		0.100561	0.208315		0.0550898	0.161196
67.57	80.013		15.0681	14.4824		9.32716	8.3708		4.43002	4.73573		0.0895407	0.0644552		0.0923389	0.0845451
48.44	93.654		9.34892	19.2927		5.60935	11.1898		2.80468	5.76852		0.0387045	0.0928752		0.051606	0.0984701
184.527	103.635		60.3403	21.1415		31.4373	13.298		25.4033	5.43338		2.64388	0.138299		0.282936	0.0837776
24.8593	112.944		4.0272	18.6358		2.30759	10.3242		1.17192	5.29256		0.00969186	0.0578156		0.0246912	0.0671074
Spinal cord (D16) (10^3/mg)
CD45			CD3e			CD4+ T			CD8+ T			Th1			Th17
EAE	+A13		EAE	+A13		EAE	+A13		EAE	+A13		EAE	+A13		EAE	+A13
2.78534	0.834063		1.21998	0.219359		1.26382	0.0156938		0.179337	0.0201152		0.0168489	0.0003667		0.00776369	0.00010409
1.51493	0.106421		0.80443	0.0705571		0.374127	0.0290594		0.0446459	0.0110069		0.00960796	0.00031857		0.00825852	0.0001608
2.98984	1.49912		0.95675	0.331306		0.811048	0.269616		0.104286	0.0361124		0.00867313	0.0033825		0.0113214	0.00342948
2.19552	1.05784		0.603768	0.505645		0.427521	0.328679		0.0621881	0.0627		0.0093287	0.0095483		0.00649521	0.0125253
1.43464	0.0567952		0.780443	0.0460609		0.348094	0.0118829		0.0842879	0.00321505		0.0117975	0.00010495		0.00726	0.00042096
1.17827	0.096307		0.863675	0.0531615		0.566023	0.00981151		0.195191	0.00287604		0.00617752	0.00026827		0.0117892	0.00026827
Supplementary Figure 1c
Inguinal lymphnode (D7) (10^5)
CD45			CD3e			CD4+ T			CD8+ T			Th1			Th17
EAE	+A13		EAE	+A13		EAE	+A13		EAE	+A13		EAE	+A13		EAE	+A13
11.3826	37.944		7.61496	14.5705		3.95978	8.39261		3.5105	5.78449		0.00514771	0.00923187		0.305299	1.17496
19.065	11.986		10.5048	7.04777		5.93522	3.63665		4.3595	3.22788		0.00830931	0.00472764		0.617263	0.269839
14.2596	39.904		8.04241	16.2409		4.06946	7.43834		3.77993	8.02302		0.00569725	0.0193397		0.3984	0.795903
13.299	14.43		6.583	8.90331		3.29809	4.46056		3.07426	4.22907		0.00494713	0.00669084		0.333107	0.271648
28.4876	16.2663		13.4177	7.84036		7.25895	4.16323		5.83668	3.44976		0.00871074	0.00457955		0.715007	0.203998
29.3592	28.4445		10.7161	10.6098		5.14373	5.42161		5.28304	4.84868		0.00874434	0.0119275		0.745841	0.601798

## Sheet: Supplementary Figure 2
Supplementary Figure 2b
Number of Clusters
D7		Onset		Peak		D30
EAE	+A13	EAE	+A13	EAE	+A13	EAE	+A13
11	0	17	19	3	23	12	7
1	1	7	11	13	27	3	5
10	1	5	14	5	14	6	3
11	2	4	5	17	39	9	20
5	0	2	9	6	20	6	4
10	0	13	7	1	22	12	4
						3	14
						3	1
Clusters area oer lungs (mm2)
D7		Onset		Peak		D30
EAE	+A13	EAE	+A13	EAE	+A13	EAE	+A13
0.986867	0	1.20045	1.40169	0.191662	1.87829	0.2769	0.39192
0.110713	0.127621	0.63078	0.684731	0.728316	2.93243	0.0852	0.13845
1.06	0.0338977	0.312647	1.66283	0.172496	0.926366	0.11502	0.04473
0.629309	0.177374	0.59818	0.338515	0.919978	1.71857	0.22578	1.23966
0.517072	0	0.127688	0.718098	0.408879	1.39913	0.10863	0.00852
0.6355	0	0.775003	0.918172	0.108608	2.78549	1.04796	0.08094
						0.05538	0.0140367
						0.11076	0.178487
Supplementary Figure 2c
Vascular density (%)			CD45+ area (%)			CD45+/CD31+ ratio (%)
EAE	+A13		EAE	+A13		EAE	+A13
83.5527	94.4941		0.311348	0.556842		0.372636	0.589288
87.5818	84.6735		0.590307	0.32462		0.674006	0.383378
88.6022	91.6888		0.715623	0.262312		0.807681	0.286089
90.9439	94.4238		0.607525	0.526917		0.668021	0.558034
87.626	90.4608		0.44737	0.947741		0.510545	1.04768

## Sheet: Supplementary Figure 3
Supplementary Figure 3a
Lung weight	EAE					+A13
D5	174.64	171.69	190.6	184.45	201.17	190.3	202.44	183.48	177.18	187.66
D7	221.21	197.51	236.36	198.25	187.18	251.22	222.18	196.17	205.11	207.69
D11	145.68	134.76	150.28	165.1	171.91	187.63	193.45	200.8	167.84	213.7
D16	135.22	140.68	136.09	125.11	146.27	196.58	169.55	216.67	224.95	217.51
Supplementary Figure 3b
CD45 (10^5/ml)	EAE					+A13
D5	15.6811	9.42187	7.4646	8.5386	9.2635	11.0883	10.122	12.7569	7.39307	16.3966
D7	8	10.368	13.2736	8.905	12.388	16.3269	14.8004	14.1297	9.7148	18.818
D11	111.613	179.543	127.307	67.2	80.2667	45.44	42.6133	51.18	54.2	84.3733
D16	68.8563	39	25.8487	16.9353	30.0008	24.8061	35.861	38.437	45.978	43.362
CD3e T (10^5/ml)	EAE					+A13
D5	4.56319	3.13748	2.79922	2.46766	3.20517	4.05831	3.75526	4.146	2.51364	5.60764
D7	2.272	2.60237	3.21221	1.98581	3.46864	3.64091	3.7149	4.06934	2.53556	4.00823
D11	14.6213	23.1611	22.5333	10.4832	12.6821	8.1792	8.26699	10.8502	11.653	11.7279
D16	12.8761	7.917	7.28932	4.06448	8.10022	7.11936	7.997	9.41706	10.5749	10.4069
CD4 T (10^5/ml)	EAE					+A13
D5	1.96217	1.44324	1.27085	1.00927	1.45835	1.85059	1.48708	1.88229	1.15376	2.56269
D7	1.14054	1.36104	1.90484	1.19943	1.83838	2.09716	2.15093	2.33173	1.33371	2.26465
D11	7.31067	11.9743	12.5961	6.33185	6.72153	4.62943	4.83619	6.28224	6.29262	7.21265
D16	2.40784	2.71553	3.01778	2.56875	3.16719	3.03285	1.72735	3.23947	4.50492	3.70485
CD8 T (10^5/ml)	EAE					+A13
D5	2.32266	1.49658	1.36322	1.29552	1.57053	1.98857	2.06164	2.0191	1.2342	2.78139
D7	0.926976	0.923841	1.06003	0.571915	1.27299	1.17965	1.20734	1.3144	0.968585	1.33875
D11	3.93314	6.02188	5.25025	2.22244	3.15785	1.95483	1.8022	2.58234	2.80837	2.12275
D16	1.7254	0.965874	0.626882	0.796638	1.51474	0.840084	0.943646	1.45964	1.74486	1.56103
Th1 (10^4/ml)	EAE					+A13
D5	0.457186	0.281432	0.354567	0.254336	0.395214	0.475601	0.480328	0.415985	0.299978	0.279333
D7	0.254341	0.468197	0.485734	0.291462	0.481655	0.568331	0.724862	0.494328	0.146708	0.65222
D11	4.43027	8.86097	6.42401	3.70413	5.64609	2.15731	3.32246	3.80704	3.01416	4.92624
D16	0.450265	0.676167	0.377222	0.503475	0.620769	0.409434	0.449112	0.544231	0.882965	0.166718
Th17 (10^4/ml)	EAE					+A13
D5	0.36104	0.330502	0.167752	0.196808	0.250837	0.242427	0.114505	0.303048	0.173064	0.279333
D7	0.248639	0.276291	0.407636	0.25428	0.28311	0.327157	0.286073	0.284472	0.316088	0.307993
D11	2.44176	3.90362	4.28267	2.72903	2.75583	2.07861	1.99735	2.90868	2.85685	6.03699
D16	1.34839	1.39307	1.44853	1.52841	1.62477	1.77422	0.703032	0.657612	1.66682	1.08182

[truncated: 12 more sheets: Supplementary Figure 6, Supplementary Figure 7, Supplementary Figure 8, Supplementary Figure 9, Supplementary Figure 10, Supplementary Figure 11, Supplementary Figure 14, Supplementary Figure 15, Supplementary Figure 16, Supplementary Figure 17, Supplementary Figure 18, Supplementary Figure 20]
